# Supplementary material for: Evaluation of the Efficacy of the 755 nm Picosecond Laser in Eliminating Pigmented Skin Lesions after a Single Treatment Based on Photographic Analysis with Polarised Light
Source: J Clin Med. 2024 Jan 5;13(2):304. doi: 10.3390/jcm13020304 (PMC10816936; doi:10.3390/jcm13020304)
Supplement: Supplementary file 1 [file jcm-13-00304-s001.zip]

Archive with 1 entries (1 files):
- jcm-2736242-supplementary.pdf
